# Supplementary material for: De novo Transcriptome Assemblies of Rana (Lithobates) catesbeiana and Xenopus laevis Tadpole Livers for Comparative Genomics without Reference Genomes
Source: PLoS One. 2015 Jun 29;10(6):e0130720. doi: 10.1371/journal.pone.0130720 (PMC4488148; doi:10.1371/journal.pone.0130720)
Supplement: S1 File — First three sheets show category counts for the biological processes, molecular functions, and cellular components. The last sheet shows Table A, reporting the results of statistical tests performed to compare overall distributions, and the relative frequency of each category. (XLSX) [file pone.0130720.s001.xlsx]

## Sheet: BiologicalProc
Biological process	CAT (12704)	LAE (11549)	CATde (561)	LAEde (288)
Reproduction	671	604	28	18
Cell Killing	23	19	4	0
Immune system process	1426	1174	106	24
Cell adhesion	575	438	32	5
Metabolic process	8640	8043	391	225
Cellular process	10408	9479	416	220
Developmental process	3153	2826	134	60
Growth	270	243	9	7
Locomotion	724	598	37	5
Rhythmic process	140	133	4	2
Response to stimulus	4922	4306	268	105
Localization	3325	2986	146	80
Transport	2805	2544	122	77
Biological regulation	7239	6452	290	114
Cellular component organization or biogenesis	3524	3199	100	48

## Sheet: MolecularFunc
Molecular function	CAT (12305)	LAE (11123)	CATde (536)	LAEde (272)
Protein binding TF	425	405	9	4
DNA binding TF	716	651	16	5
Catalytic	5332	4999	272	173
Signal transducer	779	591	41	6
Receptor	713	471	50	5
Guanyl-nucleotide exchange factor	201	182	2	0
Structural molecule	492	468	31	23
Transporter	817	715	51	40
Binding	9785	8837	370	174
Electron carrier	94	87	9	5
Morphogen	2	0	0	0
Antioxidant	58	52	2	5
Channel regulator	53	38	1	0
Metallochaperone	3	3	0	0
Enzyme regulator	698	642	51	15
Receptor regulator	23	19	1	4
Protein tag	1	1	0	0
Chemoattractant	13	10	0	0
Translation regulator	19	19	0	0
Chemorepellant	4	2	0	0
Nutrient reservoir	1	0	0	0

## Sheet: CellularComp
Cellular component	CAT (12574)	LAE (11319)	CATde (536)	LAEde (263)
Extracellular region	2261	1941	198	94
Collagen	61	39	6	0
Cell	11322	10274	426	215
Membrane	5534	4780	283	102
Cell junction	529	474	13	4
Extracellular matrix	220	176	23	6
Membrane-enclosed lumen	2454	2336	71	42
Macromolecular complex	3588	3285	117	62
Organelle	9292	8633	323	169

## Sheet: HTests
Supplementary Table 1			Bonferroni corrected
	All	DiffExp	All	DiffExp
Overall Distributions						p-value colour codes
Biological Processes	0.0673573	2.13249e-05	0.404144	0.000127949		0	reject
Molecular functions	0.000405351	0.00012342	0.0024321	0.000740522		0.05
Cellular components	0.0132931	0.0750711	0.0797585	0.450426		0.5
Molecular functions - Receptor	0.390516	0.0112367	1	0.0674201		0.75
						0.9
						1	fail to reject
Biological processes
Reproduction	0.496069	0.154335	1	1
Cell Killing	0.39153	0.0839539	1	1
Immune system process	0.0111631	0.000311553	0.926534	0.0258589
Cell adhesion	0.00412493	0.00723048	0.34237	0.60013
Metabolic process	0.0073657	0.0048492	0.611353	0.402483
Cellular process	0.164522	0.0713785	1	1
Developmental process	0.440497	0.350461	1	1
Growth	0.498266	0.160063	1	1
Locomotion	0.0595731	0.00230873	1	0.191625
Rhythmic process	0.326202	0.475733	1	1
Response to stimulus	0.0787112	0.0379112	1	1
Localization	0.470645	0.140444	1	1
Transport	0.380513	0.0208523	1	1
Biological regulation	0.276753	0.0338358	1	1
Cellular component organization or biogenesis	0.351098	0.472512	1	1
Metabolic functions
Protein binding TF	0.199453	0.413208	1	1
DNA binding TF	0.418326	0.168398	1	1
Catalytic	0.00667534	0.00213123	0.554053	0.176892
Signal transducer	0.000740188	0.00102308	0.0614356	0.0849154
Receptor	5.8403e-08	4.15702e-05	4.84745e-06	0.00345032
Guanyl-nucleotide exchange factor	0.473228	0.156666	1	1
Structural molecule	0.189317	0.0771674	1	1
Transporter	0.293735	0.0153495	1	1
Binding	0.343935	0.147865	1	1
Electron carrier	0.423201	0.433934	1	1
Morphogen	0.0899292	NaN	1
Antioxidant	0.49359	0.0168178	1	1
Channel regulator	0.14243	0.238021	1	1
Metallochaperone	0.448258	NaN	1
Enzyme regulator	0.337634	0.0272396	1	1
Receptor regulator	0.391981	0.0138699	1	1
Protein tag	0.470072	NaN	1
Chemoattractant	0.354975	NaN	1
Translation regulator	0.371662	NaN	1
Chemorepellant	0.245831	NaN	1
Nutrient reservoir	0.171475	NaN	1
Cellular components
Extracellular region	0.0367229	0.495707	1	1
Collagen	0.0437361	0.0453066	1	1
Cell	0.434553	0.196212	1	1
Membrane	0.00447129	0.00397285	0.371117	0.329746
Cell junction	0.431697	0.220592	1	1
Extracellular matrix	0.108938	0.0903754	1	1
Membrane-enclosed lumen	0.0371813	0.123595	1	1
Macromolecular complex	0.319186	0.234744	1	1
Organelle	0.0235217	0.124682	1	1
