# Supplementary material for: De novo Transcriptome Assemblies of Rana (Lithobates) catesbeiana and Xenopus laevis Tadpole Livers for Comparative Genomics without Reference Genomes
Source: PLoS One. 2015 Jun 29;10(6):e0130720. doi: 10.1371/journal.pone.0130720 (PMC4488148; doi:10.1371/journal.pone.0130720)
Supplement: S3 File — (TAR) [file pone.0130720.s003.tar]

Archive with 8 entries (7 files):
- commnandlines-versions
- commnandlines-versions/median-coverage.sh
- commnandlines-versions/get_contigs.py
- commnandlines-versions/remove_dups2.py
- commnandlines-versions/align2self.sh
- commnandlines-versions/mcoverage0.py
- commnandlines-versions/transcriptome-commandlines-versions.txt
- commnandlines-versions/align.sh
