# Supplementary material for: De novo Transcriptome Assemblies of Rana (Lithobates) catesbeiana and Xenopus laevis Tadpole Livers for Comparative Genomics without Reference Genomes
Source: PLoS One. 2015 Jun 29;10(6):e0130720. doi: 10.1371/journal.pone.0130720 (PMC4488148; doi:10.1371/journal.pone.0130720)
Supplement: S3 File — (TAR) [file pone.0130720.s003.tar › commnandlines-versions/median-coverage.sh]

####################################################################
#Calculates Median Coverage using the read to assemblies bam files and assemblies fasta file. Written by Bahar. First argument reads to assemblies bam file and second argument is assemblies' fasta file. By default it's assumed that the second feild on fasta file header is the contig's name. The third argument is the output file name. Last modified: April 2, 2014. 
####################################################################
#! /bin/bash
#$ -S /bin/bash
#$ -V
#$ -l mem_token=26G,mem_free=26G,h_vmem=26G

samtools sort -m 20G $1 sorted-$1

echo "Generating wiggle coverage track for"
echo $1
bedtools genomecov -d -ibam $1-sorted.bam > $1.wig

wait

echo "Finding contigs' lengths from "
echo $2
awk '/^>/{print $2}' $2 > $2-lengths.txt 

wait
sed -i 's/>//g' $2-lengths.txt

echo "Calculating the median coverage"
which python
python mcoverage0.py $1.wig $2-lengths.txt $3.txt
#python mcoverage0.py xl-t3-bedtools.txt contigs-length median-coverage-t3-bedtools.txt 
