# Supplementary material for: De novo Transcriptome Assemblies of Rana (Lithobates) catesbeiana and Xenopus laevis Tadpole Livers for Comparative Genomics without Reference Genomes
Source: PLoS One. 2015 Jun 29;10(6):e0130720. doi: 10.1371/journal.pone.0130720 (PMC4488148; doi:10.1371/journal.pone.0130720)
Supplement: S3 File — (TAR) [file pone.0130720.s003.tar › commnandlines-versions/get_contigs.py]

#!/usr/bin/env python

import os, sys, string

#Ka Ming Nip
#script to get FASTA sequences
#usage:
#python get_contigs <file containing a list of contig ids, one id on each line> <ABySS FASTA file> <output FASTA file>

ids = set()

def __main__():
    args = sys.argv
    #args[0]: name of this script
    #args[1]: file containing a list of contig ids, one id on each line
    #args[2]: ABySS FASTA file
    #args[3]: output FASTA file
    
    ids_file_path = args[1]
    if not os.path.isfile(ids_file_path):
        id = ids_file_path.strip()
        print 'looking for %s ...' % id
        ids.add(id)
    else:
        f1 = open(ids_file_path, 'r')
        for line in f1:
            id = line.strip()
            if id != '':
                ids.add(id)
        f1.close()

    ctg_file_path = args[2]
    if not os.path.isfile(ctg_file_path):
        sys.stderr.write("contigs file does not exist!\n")
        sys.exit(1)
        
    f3 = open(args[3], 'w')    
    f2 = open(ctg_file_path, 'r')
    keepwriting = False
    for line in f2:
        if line[0] == '>':
            keepwriting = False
            words = line[1:].split()
            id = words[0]
            if id in ids:
                f3.write(line) #fasta header
                keepwriting = True                
                ids.remove(id)
        elif keepwriting:
            f3.write(line) #contig sequence
    
    f2.close()
    f3.close()
    
    if len(ids) > 0:
        print "Cannot find these contigs:"
        for id in ids:
            print id

if __name__ == "__main__":
    __main__()
