# Supplementary material for: De novo Transcriptome Assemblies of Rana (Lithobates) catesbeiana and Xenopus laevis Tadpole Livers for Comparative Genomics without Reference Genomes
Source: PLoS One. 2015 Jun 29;10(6):e0130720. doi: 10.1371/journal.pone.0130720 (PMC4488148; doi:10.1371/journal.pone.0130720)
Supplement: S3 File — (TAR) [file pone.0130720.s003.tar › commnandlines-versions/remove_dups2.py]

#!/usr/bin/env python

# written by Ka Ming Nip
# updated on March 18, 2014

import os, sys, string, argparse, gzip, re

def is_alignment_match(cigar):
    return cigar[-1] == 'M' and cigar[0:-1].isdigit()

def count_cigar_ops(cigar):
    m = 0
    i = 0
    d = 0
    s = 0
    for item in re.findall('[0-9]+[MIDS]', cigar):
        op = item[-1]
        count = item[0:-1]
        if op == 'M':
            m += count
        elif op == 'I':
            i += count
        elif op == 'D':
            d += count
        elif op == 'S':
            s += count
    return (m, i, d, s)

def is_reverse_complemented(flag):
    #0x10	SEQ being reverse complemented
    return int(flag) & 0x10

def process_batch(current_query, references_longer, references_samelength):
    num_longer = len(references_longer)
    num_samelength = len(references_samelength)
    if num_longer + num_samelength == 0:
        #this sequence is unique; we keep it
        #print ">%s %d%s%s" % (current_query, current_length, os.linesep, current_sequence)
        print current_query
    else:
        #this sequence is contained in another sequence                    
        if num_longer == 0 and num_samelength > 0:
            #this sequence has duplicates
            #we only keep one
            references_samelength.append(current_query)
            references_samelength.sort()
            if references_samelength[0] == current_query:                            
                #print ">%s %d%s%s" % (current_query, current_length, os.linesep, current_sequence)
                print current_query

def parse_sam(sam=None, require_samestrand=False):
    f = gzip.open(sam, 'rb')
    
    lengths = {}
    
    current_query = None
    #current_sequence = None
    current_length = None
    
    references_samelength = []
    references_longer = []
    
    for line in f:
        items = line.rstrip().split()        
        if items[0] == '@SQ':
            #This is a header line
            lengths[items[1][3:]] = int(items[2][3:])
        elif items[0] in lengths:
            #This is an alignment line
            if not current_query:
                #for first alignment in SAM                
                current_query = items[0]
                current_length = lengths[current_query]
                references_samelength = []
                references_longer = []
                
            if current_query == items[0]:
                if is_alignment_match(items[5]):
                    if not require_samestrand or (require_samestrand and not is_reverse_complemented(items[1])):
                        reference = items[2]
                        if reference != current_query:
                            if lengths[reference] > current_length:
                                references_longer.append(reference)
                            else:
                                references_samelength.append(reference)
            else:
                #Reached the next set of alignments; must look at the current set of alignments
                process_batch(current_query, references_longer, references_samelength)
                
                #update everything
                current_query = items[0]
                current_length = lengths[current_query]
                references_samelength = []
                references_longer = []
                if is_alignment_match(items[5]):
                    reference = items[2]
                    if reference != current_query:
                        if lengths[reference] > current_length:
                            references_longer.append(reference)
                        else:
                            references_samelength.append(reference)                
    f.close()
    
    #the final batch of alignments
    process_batch(current_query, references_longer, references_samelength)
    
def __main__():
    sys.stdout.flush() #flush print outputs to screen
    
    parser = argparse.ArgumentParser(description='Remove redundant sequences and print the id of resulting sequences')
    parser.add_argument('sam', metavar='SAM', type=str, help='a gzip\'d SAM file of sequences aligned to each other')
    parser.add_argument('--SS', dest='samestrand', help='Do not remove redundant sequences on opposite strands.', action='store_true', default=False)
    args = parser.parse_args()
    parse_sam(sam=args.sam, require_samestrand=args.samestrand)

if __name__ == '__main__':
    __main__()
