# Supplementary material for: De novo Transcriptome Assemblies of Rana (Lithobates) catesbeiana and Xenopus laevis Tadpole Livers for Comparative Genomics without Reference Genomes
Source: PLoS One. 2015 Jun 29;10(6):e0130720. doi: 10.1371/journal.pone.0130720 (PMC4488148; doi:10.1371/journal.pone.0130720)
Supplement: S3 File — (TAR) [file pone.0130720.s003.tar › commnandlines-versions/align2self.sh]

#! /bin/bash
#$ -S /bin/bash
#$ -N align2self
#$ -V
#$ -R y
#$ -j y
#$ -l mem_token=2G,mem_free=2G,h_vmem=2G
#$ -pe ncpus 8

#source /genesis/scratch/transabyss/trans-ABySS/v1.4.8/code/setup.sh
source /genesis/scratch/btl/trans-abyss/public_releases/v1.4.8/setup.sh

echo "hostname: $(hostname)"
echo "temp dir: $TMPDIR"
echo "pwd:      $(pwd)"
echo "job id:   $JOB_ID"

ulimit -c 1000
set -euo pipefail

echo "Job started at: $(date)"
echo "~~~~~~~~~~~~~~~~~~~~~~~~~~~~~~~~~~~~~~~~~~~~"

fasta=$1
shift

if [ ! -f $fasta.sa ] || [ $fasta.sa -ot $fasta ]
then
	time bwa index $fasta
fi

if [ ! -f $fasta.align2self.sam.gz ] || [ $fasta.align2self.sam.gz -ot $fasta.sa ]
then
    time bwa mem -t ${NSLOTS-8} -w 0 -a $fasta $fasta |/genesis/home/kmnip/align2self_filtersam.awk |gzip -c >$fasta.align2self.sam.gz.incomplete
	mv $fasta.align2self.sam.gz.incomplete $fasta.align2self.sam.gz
fi

time python /genesis/home/kmnip/remove_dups2.py $fasta.align2self.sam.gz "$@" >$fasta.nr.cids.txt

time python /genesis/home/kmnip/get_contigs.py $fasta.nr.cids.txt $fasta $fasta.nr.fa

abyss-fac -t 200 $fasta $fasta.nr.fa

echo "~~~~~~~~~~~~~~~~~~~~~~~~~~~~~~~~~~~~~~~~~~~~"
echo "Job ended at:   $(date)"
