# Supplementary material for: De novo Transcriptome Assemblies of Rana (Lithobates) catesbeiana and Xenopus laevis Tadpole Livers for Comparative Genomics without Reference Genomes
Source: PLoS One. 2015 Jun 29;10(6):e0130720. doi: 10.1371/journal.pone.0130720 (PMC4488148; doi:10.1371/journal.pone.0130720)
Supplement: S3 File — (TAR) [file pone.0130720.s003.tar › commnandlines-versions/mcoverage0.py]

#find median of coverage along the contigs, first argument  the wiggle track of coverage along the contigs, seconde is contigs"\t"length, third is  the name of the output. 
import sys

f1 = open(sys.argv[1],"r")
lengthfile = open(sys.argv[2],"r")
lengths = {}
coverage = {}
for line in lengthfile:
	lengths[line.split()[0]]=int(line.split()[1])
	coverage[line.split()[0]]=[0]*int((line.split()[1]))

while(True):
	l1 = f1.readline()	
	if not l1:
		break
	contigname = l1.split()[0]
	coverage[contigname][int(l1.split()[1])-1]= float(l1.split()[2])
medians = {}
for contig in coverage.keys():
	coverage[contig].sort()
	cov = coverage[contig]
	l = lengths[contig]
	if not l%2:
		medians[contig] = (cov[(l/2)-1]+cov[l/2])/2.0
	else:
		medians[contig] = cov[l/2]
print coverage
output = open(sys.argv[3],"w")
for contig in medians.keys():
	output.write(contig+"\t"+str(medians[contig])+"\t"+str(lengths[contig])+"\n")
	
