# Supplementary material for: De novo Transcriptome Assemblies of Rana (Lithobates) catesbeiana and Xenopus laevis Tadpole Livers for Comparative Genomics without Reference Genomes
Source: PLoS One. 2015 Jun 29;10(6):e0130720. doi: 10.1371/journal.pone.0130720 (PMC4488148; doi:10.1371/journal.pone.0130720)
Supplement: S3 File — (TAR) [file pone.0130720.s003.tar › commnandlines-versions/transcriptome-commandlines-versions.txt]

TransABySS
Version 1.4.8
$k = 38-74:2 (38 to 74 every second)
time abyss-pe n=5 s=$k E=0 q=10 v=-v FILTERGRAPH_OPTIONS="-t $(expr $k \* 2)" OVERLAP_OPTIONS='--no-scaffold' SIMPLEGRAPH_OPTIONS='--no-scaffold' MERGEPATHS_OPTIONS='--greedy' unitigs contigs contigs-dot
url: http://www.nature.com/nmeth/journal/v7/n11/abs/nmeth.1517.html
------------------------------
SGA
Version 0.10.13
sga index -t 12 draft-assemblies.fa
sga overlap -t 12 -e 0.05 -m 75 draft-assemblies.fa
sga assemble -o final-assemblies draft-assemblies.asqg.gz
url: http://genome.cshlp.org/content/22/3/549.long
-------------------------------
BioBloomTools
Version 1.2.4
biobloomcategorizer  -e -p output-suffix -f "Aspergillus_spp.fa.bf     Cryptococcus_spp.fa.bf             Hepatitis_B_virus.fa.bf    Human_herpesvirus_4.bf      Human_immunodeficiency_virus.fa.bf  other_bacteria.fa.bf  Saccharomyces_cerevisiae.fa.bf Bradyrhizobium_spp.fa.bf  Entamoeba_histolytica.fa.bf        Hepatitis_C_virus.fa.bf    Human_herpesvirus_4.fa.bf   Human_papillomavirus.bf             other_viruses.fa.bf          Shigella_spp.fa.bf Burkholderia_spp.fa.bf    Escherichia_coli.fa.bf             Human_adenoviruses.fa.bf   Human_herpesvirus_5.fa.bf   Human_papillomavirus.fa.bf          Polyomaviruses.fa.bf         Sphingomonas_spp.fa.bf Campylobacter_spp.fa.bf   Fusobacterium_nucleatum.fa.bf      human.fa.bf                Human_herpesvirus_6A.fa.bf  Human_T_lymphotropic_virus.fa.bf    Propionibacterium_spp.fa.bf  Staphylococcus_spp.fa.bf Candida_albican.fa.bf     Gordonia_polyisoprenivorans.fa.bf  Human_herpesvirus_1.fa.bf  Human_herpesvirus_6B.fa.bf  Klebsiella_spp.fa.bf                Pseudomonas_spp.fa.bf        Streptococcus_spp.fa.bf Chlamydia_spp.fa.bf       Helicobacter_pylori.fa.bf          Human_herpesvirus_2.fa.bf  Human_herpesvirus_7.fa.bf   Listeria_spp.fa.bf                  Ralstonia_spp.fa.bf          vectors.fa.bf Clostridium_spp.fa.bf     Hepatitis_A_B_C.bf                 Human_herpesvirus_3.fa.bf  Human_herpesvirus_8.fa.bf   Mycobacterium_spp.fa.bf             Rotaviruses.fa.bf            Yersinia_spp.fa.bf  Xanthomonas.bf" reads.bam
--------------------------------
DESeq
ctable <- count n*2 matrix
condition <- factor(c("untreated","treated")
data <- newCountDataSet(ctable,condition)
data = estimateSizeFactors( data )
data = estimateDispersions( data, method="blind",sharingMode="fit-only" )
res = nbinomTest(data, "Untreated", "Treated")
url: http://genomebiology.com/2004/5/10/R80
--------------------------------
CEGMA
Version 2.4
cegma --genome draft-transcriotome
url: http://bioinformatics.oxfordjournals.org/content/23/9/1061.short
--------------------------------
samtools version used:0.1.17
bwa version used: 0.7.4-r385
bowtie2 version used: 2.0.2 
Look at the scripts for their command line. 
