# Supplementary material for: De novo Transcriptome Assemblies of Rana (Lithobates) catesbeiana and Xenopus laevis Tadpole Livers for Comparative Genomics without Reference Genomes
Source: PLoS One. 2015 Jun 29;10(6):e0130720. doi: 10.1371/journal.pone.0130720 (PMC4488148; doi:10.1371/journal.pone.0130720)
Supplement: S3 File — (TAR) [file pone.0130720.s003.tar › commnandlines-versions/align.sh]

#! /bin/bash
#$ -S /bin/bash
#$ -N bt2bsnaoh
#$ -V
#$ -l mem_token=3.8G,mem_free=3.8G,h_vmem=3.8G
#$ -pe ncpus 12
bowtie2-build align.sh backskin15k42

#bowtie2 -p 12 --fast-local -x cfin-selected -f /genesis/scratch/btl/bullfrog/trans-abyss/joined-assemblies/cfin/align2self/Cfin-joined-transabyss.fa.nr.fa | /genesis/scratch/btl/trans-abyss/public_releases/v1.4.8/bin/ta-sam_strip_seq_qual.awk | samtools view -Sb - > cfin-allk2selected.bam


bowtie2 -p 12 --fast-local -k 40 -x backskin15 -1 /genesis/extscratch/btl/bullfrog/reads-fastqs/backskin/first_back_skin_NaOH.fastq -2 /genesis/extscratch/btl/bullfrog/reads-fastqs/backskin/second_back_skin_NaOH.fastq | /genesis/extscratch/btl/trans-abyss/public_releases/v1.4.8/bin/ta-sam_strip_seq_qual.awk | samtools view -Sb - > backskin-ta15-joined.bam

/scratch/seqdev/software/scripts/bamStats.py -b backskin-ta15-joined.bam > backskin-ta15-joined.bamstat
